# Supplementary material for: Coordination Polymers Based on Rhenium Octahedral Chalcocyanide Cluster Anions and Ag+ Cations with Bipyridine Analogs
Source: Molecules. 2022 Nov 9;27(22):7684. doi: 10.3390/molecules27227684 (PMC9698110; doi:10.3390/molecules27227684)
Supplement: Supplementary file 1 [file molecules-27-07684-s001.zip]

Archive with 1 entries (1 files):
- molecules-1999941-supplementary.pdf
